# Supplementary material for: Wakeful Rest Benefits Recall, but Not Recognition, of Incidentally Encoded Memory Stimuli in Younger and Older Adults
Source: Brain Sci. 2022 Nov 24;12(12):1609. doi: 10.3390/brainsci12121609 (PMC9775546; doi:10.3390/brainsci12121609)
Supplement: Supplementary file 1 [file brainsci-12-01609-s001.zip]

Archive with 1 entries (1 files):
- brainsci-1956771-supplementary.pdf
